# Supplementary material for: Application of 1H HR-MAS NMR-Based Metabolite Fingerprinting of Marine Microalgae
Source: Metabolites. 2023 Jan 30;13(2):202. doi: 10.3390/metabo13020202 (PMC9965007; doi:10.3390/metabo13020202)
Supplement: Supplementary file 1 [file metabolites-13-00202-s001.zip]

Archive with 1 entries (1 files):
- metabolites-2150250-supplementary.pdf
